# Supplementary material for: Unit-cell-thick zeolitic imidazolate framework films for membrane application
Source: Nat Mater. 2023 Sep 21;22(11):1387–93. doi: 10.1038/s41563-023-01669-z (PMC10627807; doi:10.1038/s41563-023-01669-z)
Supplement: Supplementary file 2 — The CIF file of the simulated structure of 2DZIF. [file 41563_2023_1669_MOESM2_ESM.cif]

data_3D\Atomistic
_symmetry_cell_setting           orthorhombic
_symmetry_space_group_name_H-M   'C m c e'
_symmetry_Int_Tables_number      64
_space_group_name_Hall           '-C 2ac 2'
loop_
_symmetry_equiv_pos_site_id
_symmetry_equiv_pos_as_xyz
1 x,y,z
2 -x,1/2-y,1/2+z
3 -x,1/2+y,1/2-z
4 x,-y,-z
5 -x,-y,-z
6 x,1/2+y,1/2-z
7 x,1/2-y,1/2+z
8 -x,y,z
9 1/2+x,1/2+y,z
10 1/2-x,-y,1/2+z
11 1/2-x,y,1/2-z
12 1/2+x,1/2-y,-z
13 1/2-x,1/2-y,-z
14 1/2+x,y,1/2-z
15 1/2+x,-y,1/2+z
16 1/2-x,1/2+y,z
_cell_length_a                   24.1960
_cell_length_b                   19.7190
_cell_length_c                   20.9080
_cell_angle_alpha                90.0000
_cell_angle_beta                 90.0000
_cell_angle_gamma                90.0000
_cell_volume                     9940.64
loop_
_atom_site_label
_atom_site_type_symbol
_atom_site_fract_x
_atom_site_fract_y
_atom_site_fract_z
Zn2 Zn 0.12694 0.31848 0.14291
C11 C 0.19895 0.19456 0.18604
C12 C 0.11565 0.19333 0.21853
C13 C 0.14084 0.13325 0.23614
C14 C 0.25229 0.21960 0.15870
N15 N 0.15161 0.23298 0.18662
N16 N 0.19371 0.13279 0.21572
H12 H 0.07332 0.20740 0.22837
H13 H 0.12243 0.09382 0.26518
H14A H 0.24634 0.23454 0.10809
H14B H 0.26672 0.26434 0.18625
H14C H 0.28429 0.17928 0.16086
C21 C 0.18333 -0.05388 0.29326
C22 C 0.19953 -0.06577 0.39216
C23 C 0.22398 -0.00611 0.37176
C24 C 0.16632 -0.06970 0.22627
N25 N 0.17300 -0.09679 0.34329
N26 N 0.21414 0.00228 0.30908
H22 H 0.20190 -0.08568 0.44021
H23 H 0.24961 0.02726 0.40027
H24A H 0.19090 -0.11328 0.20828
H24B H 0.12188 -0.08316 0.22470
H24C H 0.17315 -0.02514 0.19488
C32 C 0.02857 0.39481 0.18658
N35 N 0.04750 0.33717 0.16000
H32 H 0.05452 0.43647 0.20156
H34A H 0.02187 0.26267 0.05845
H34B H 0.03045 0.21227 0.12879
H34C H -0.03591 0.21041 0.08619
C41 C 0.11775 0.33701 0.00361
C42 C 0.15009 0.23990 0.02863
C43 C 0.14856 0.24493 -0.03699
C44 C 0.09222 0.40569 0.00828
N45 N 0.13153 0.29828 0.05441
N46 N 0.12860 0.30632 -0.05249
H42 H 0.16344 0.19617 0.05566
H43 H 0.16103 0.20650 -0.07103
H44A H 0.08705 0.42099 0.05899
H44B H 0.11923 0.44274 -0.01660
H44C H 0.05100 0.40514 -0.01522
H46 H 0.12313 0.32614 -0.09831
Zn1 Zn 0.25000 0.06821 0.25000
C31 C 0.00000 0.30367 0.14300
C34 C 0.00000 0.24191 0.10080
C32 C -0.02857 0.39481 0.18658
N35 N -0.04750 0.33717 0.16000
H32 H -0.05452 0.43647 0.20156
H34A H -0.02187 0.26267 0.05845
H34B H -0.03045 0.21227 0.12879
H34C H 0.03591 0.21041 0.08619
Zn2 Zn -0.12694 0.31848 0.14291
C11 C -0.19895 0.19456 0.18604
C12 C -0.11565 0.19333 0.21853
C13 C -0.14084 0.13325 0.23614
C14 C -0.25229 0.21960 0.15870
N15 N -0.15161 0.23298 0.18662
N16 N -0.19371 0.13279 0.21572
H12 H -0.07332 0.20740 0.22837
H13 H -0.12243 0.09382 0.26518
H14A H -0.24634 0.23454 0.10809
H14B H -0.26672 0.26434 0.18625
H14C H -0.28429 0.17928 0.16086
C41 C -0.11775 0.33701 0.00361
C42 C -0.15009 0.23990 0.02863
C43 C -0.14856 0.24493 -0.03699
C44 C -0.09222 0.40569 0.00828
N45 N -0.13153 0.29828 0.05441
N46 N -0.12860 0.30632 -0.05249
H42 H -0.16344 0.19617 0.05566
H43 H -0.16103 0.20650 -0.07103
H44A H -0.08705 0.42099 0.05899
H44B H -0.11923 0.44274 -0.01660
H44C H -0.05100 0.40514 -0.01522
H46 H -0.12313 0.32614 -0.09831
C21 C 0.18333 0.44612 0.20674
C22 C 0.19953 0.43423 0.10784
C23 C 0.22398 0.49389 0.12824
C24 C 0.16632 0.43030 0.27373
N25 N 0.17300 0.40321 0.15671
N26 N 0.21414 0.50228 0.19092
H22 H 0.20190 0.41432 0.05979
H23 H 0.24961 0.52726 0.09973
H24A H 0.19090 0.38672 0.29172
H24B H 0.12188 0.41684 0.27530
H24C H 0.17315 0.47486 0.30512
Zn2 Zn 0.12694 -0.18152 0.35709
N16 N 0.30629 0.13279 0.28428
N25 N -0.17300 0.40321 0.15671
N26 N 0.28586 0.00228 0.19092
Zn1 Zn 0.25000 0.56821 0.25000
Zn1 Zn -0.25000 0.06821 0.25000
C52 C 0.02856 0.34678 0.35167
N55 N 0.04632 0.28270 0.34368
H52 H 0.05523 0.39041 0.35745
H55 H 0.08738 0.26639 0.34093
H54A H 0.03721 0.14736 0.35696
C51 C 0.00000 0.24474 0.33971
C54 C 0.00000 0.16908 0.33363
H54C H 0.00000 0.15426 0.28252
C52 C -0.02856 0.34678 0.35167
N55 N -0.04632 0.28270 0.34368
H52 H -0.05523 0.39041 0.35745
H55 H -0.08738 0.26639 0.34093
H54A H -0.03721 0.14736 0.35696

#END
